# Supplementary material for: Radiocobalt-Labeling of a Polypyridylamine Chelate Conjugated to GE11 for EGFR-Targeted Theranostics
Source: Molecules. 2025 Jan 7;30(2):212. doi: 10.3390/molecules30020212 (PMC11767697; doi:10.3390/molecules30020212)
Supplement: Supplementary file 1 [file molecules-30-00212-s001.zip]

Archive with 1 entries (1 files):
- molecules-3386921-supplementary.pdf
